# Supplementary material for: Redescription of Platygyndes Roewer 1943, a false Gonyleptidae, (Arachnida, Opiliones, Cosmetidae)
Source: Zookeys. 2011 Nov 1;(143):1–12. doi: 10.3897/zookeys.143.1916 (PMC3208530; doi:10.3897/zookeys.143.1916)
Supplement: XML Treatment for Platygyndes [file zookeys.143.1916-treatment1.xml]

<!DOCTYPE tp:taxon-treatment
  PUBLIC "-//TaxonX//DTD Taxonomic Treatment Publishing DTD v0 20100105//EN" "tax-treatment-NSO.dtd">
<tp:taxon-treatment xmlns:tp="http://www.plazi.org/taxpub"><tp:treatment-meta><mixed-citation publication-type="journal"><person-group><name><surname>Pinto-Da-Rocha</surname><given-names>Ricardo</given-names></name><name><surname>Hara</surname><given-names>Marcos Ryotaro</given-names></name></person-group><article-title>Redescription of 
                    <italic>Platygyndes</italic> Roewer 1943, a false Gonyleptidae, (Arachnida, Opiliones, Cosmetidae)
                </article-title><source>Zookeys</source><day>1</day><month>11</month><year>2011</year><volume>2011</volume><issue>143</issue><fpage>1</fpage><lpage>12</lpage><pub-id pub-id-type="doi">10.3897/zookeys.143.1916</pub-id></mixed-citation></tp:treatment-meta><tp:nomenclature><tp:taxon-name>
                            <tp:taxon-name-part taxon-name-part-type="genus">Platygyndes</tp:taxon-name-part>
                        <object-id xmlns:xlink="http://www.w3.org/1999/xlink" xlink:type="simple">http://species-id.net/wiki/Platygyndes</object-id>
                        </tp:taxon-name><tp:taxon-authority>Roewer, 1943</tp:taxon-authority><tp:taxon-status xmlns:xlink="http://www.w3.org/1999/xlink" xlink:type="simple">new familial and subfamilial assignment</tp:taxon-status><tp:nomenclature-citation-list><tp:nomenclature-citation><tp:taxon-name>Platygyndes</tp:taxon-name><comment> Roewer, 1943: 16; <xref ref-type="bibr" rid="B18">Soares and Soares 1954</xref>: 291 (rdes, cat). Type species <italic><tp:taxon-name>Platygyndes titicaca</tp:taxon-name></italic> Roewer, 1943, by monotypy.</comment></tp:nomenclature-citation><tp:nomenclature-citation><tp:taxon-name>Praelibitia</tp:taxon-name><comment> Roewer, 1956: 442 (type species <italic><tp:taxon-name>Praelibitia titicaca</tp:taxon-name></italic> Roewer, 1956, by original designation). new synonymy.</comment></tp:nomenclature-citation></tp:nomenclature-citation-list></tp:nomenclature><tp:treatment-sec sec-type="Diagnosis"><title>Diagnosis.</title><p><italic><tp:taxon-name>Platygyndes</tp:taxon-name></italic> is a <tp:taxon-name>Cosmetidae</tp:taxon-name> having the domed and narrow ocularium, instead of the depressed medially and widened one, which is common in eastern and several Andean species. Moreover, this genus possesses the well-marked scutal grooves I–V; the moderately flattened, not dorsally projected pedipalpal femur; and the moderated, laterally flattened pedipalpal tibia which strongly contrast with the typical type observed in the family (strongly flattened and spoon-shaped). On the basis of unarmed domed ocularium and dorsal scutum, the genus seems to be more closely related with <italic><tp:taxon-name>Moselabius</tp:taxon-name></italic> Roewer, 1956 and <italic><tp:taxon-name>Caracarana</tp:taxon-name></italic> Roewer, 1956. <italic><tp:taxon-name>Moselabius</tp:taxon-name></italic> known only after a female can be distinguished from <italic><tp:taxon-name>Platygyndes</tp:taxon-name></italic> by larger and sparser tubercles on the dorsal scutum and a paramedian pair of the enlarged tubercles on free tergites I–III and thickened tibiae IV. <italic><tp:taxon-name>Caracarana</tp:taxon-name></italic> differs from <italic><tp:taxon-name>Platygyndes</tp:taxon-name></italic> by the incrassate femur IV, the pedipalpal tibia with a ventral projection, the thickened and basally constricted tibia IV, the thickened and curved metatarsus IV and the long tarsal process.</p></tp:treatment-sec><ref-list><ref id="B18"><mixed-citation xmlns:xlink="http://www.w3.org/1999/xlink" xlink:type="simple"><person-group><name name-style="western"><surname>Soares</surname><given-names>BAM</given-names></name><name name-style="western"><surname>Soares</surname><given-names>HEM</given-names></name></person-group> (<year>1954</year>)<article-title> Monografia dos gêneros de opiliões neotrópicos III.</article-title><source>Arquivos de Zoologia do Estado de São Paulo, São Paulo </source><volume>8</volume> (<issue>9</issue>): <fpage>225</fpage>-<lpage>302</lpage>.</mixed-citation></ref></ref-list></tp:taxon-treatment>
