# Supplementary material for: Redescription of Platygyndes Roewer 1943, a false Gonyleptidae, (Arachnida, Opiliones, Cosmetidae)
Source: Zookeys. 2011 Nov 1;(143):1–12. doi: 10.3897/zookeys.143.1916 (PMC3208530; doi:10.3897/zookeys.143.1916)
Supplement: XML Treatment for Platygyndes titicaca [file zookeys.143.1916-treatment2.xml]

<!DOCTYPE tp:taxon-treatment
  PUBLIC "-//TaxonX//DTD Taxonomic Treatment Publishing DTD v0 20100105//EN" "tax-treatment-NSO.dtd">
<tp:taxon-treatment xmlns:tp="http://www.plazi.org/taxpub"><tp:treatment-meta><mixed-citation publication-type="journal"><person-group><name><surname>Pinto-Da-Rocha</surname><given-names>Ricardo</given-names></name><name><surname>Hara</surname><given-names>Marcos Ryotaro</given-names></name></person-group><article-title>Redescription of 
                    <italic>Platygyndes</italic> Roewer 1943, a false Gonyleptidae, (Arachnida, Opiliones, Cosmetidae)
                </article-title><source>Zookeys</source><day>1</day><month>11</month><year>2011</year><volume>2011</volume><issue>143</issue><fpage>1</fpage><lpage>12</lpage><pub-id pub-id-type="doi">10.3897/zookeys.143.1916</pub-id></mixed-citation></tp:treatment-meta><tp:nomenclature><tp:taxon-name>
                            <tp:taxon-name-part taxon-name-part-type="genus">Platygyndes</tp:taxon-name-part>
                            <tp:taxon-name-part taxon-name-part-type="species">titicaca</tp:taxon-name-part>
                        <object-id xmlns:xlink="http://www.w3.org/1999/xlink" xlink:type="simple">http://species-id.net/wiki/Platygyndes_titicaca</object-id>
                        </tp:taxon-name><tp:taxon-authority>Roewer, 1943</tp:taxon-authority><xref ref-type="fig" rid="F1">Figs 1</xref><xref ref-type="fig" rid="F2"/><xref ref-type="fig" rid="F3">3</xref><tp:nomenclature-citation-list><tp:nomenclature-citation><tp:taxon-name>Platygyndes titicaca</tp:taxon-name><comment> Roewer, 1943: 16, pl. 1, fig 1; <xref ref-type="bibr" rid="B18">Soares and Soares 1954</xref>: 291 (cat); <xref ref-type="bibr" rid="B1">Acosta 1996</xref>: 222 (cat); <xref ref-type="bibr" rid="B8">Kury 2003</xref>: 187 (cat) (Peru [“Titicaca Seeufer”], male holotype, SMF RII 7736/112, examined).</comment></tp:nomenclature-citation><tp:nomenclature-citation><tp:taxon-name>Praelibitia titicaca</tp:taxon-name><comment> Roewer, 1956: 442; <xref ref-type="bibr" rid="B8">Kury 2003</xref>: 82 (cat) (Peru [“bei Chucuito am Titicaca See, 3900 m”], female holotype, 11.III.53, H.W. Koepcke leg., SMF RII <!--PageBreak--><!--PageBreak-->9726; idem, 1 female &amp; 4 juv. paratypes [however only 1 female &amp; 2 juv. in vial], SMF 9727, examined). NEW SYNONYMY</comment></tp:nomenclature-citation></tp:nomenclature-citation-list></tp:nomenclature><tp:treatment-sec sec-type="Type locality"><title>Type locality.</title><p>Peru: Puno (shores of Titicaca Lake).</p></tp:treatment-sec><tp:treatment-sec sec-type="Note"><title>Note.</title><p>The label of type material of <italic><tp:taxon-name>Platygyndes titicaca</tp:taxon-name></italic> has no data beyond “Titicaca-Seeufer” (shores of Titicaca Lake), although <xref ref-type="bibr" rid="B15">Roewer (1943)</xref> clearly states Peru as the type locality of this species. <xref ref-type="bibr" rid="B8">Kury (2003)</xref> argued that the department of Puno (the sole department close to Titicaca Lake in the Peruvian side) seems to be a more precise type locality of the species; he also indicated that the correct country could be Bolivia. We agree with the latter suggestion of <xref ref-type="bibr" rid="B8">Kury (2003)</xref>.</p></tp:treatment-sec><tp:treatment-sec sec-type="Material examined"><title>Material examined.</title><p>PERU. Puno: without further data on locality (“Titicaca Seeufer” [shores of Titicaca Lake]), male holotype of <italic><tp:taxon-name>Platygyndes titicaca</tp:taxon-name></italic>, without more precise locality, name of collectors or date, SMF RII 7736/112; Chucuito (“bei Chucuito am Titicaca See” [near Chucuito at Titicaca Lake], 3900 m), female holotype of <italic><tp:taxon-name>Praelibitia titicaca</tp:taxon-name></italic>, 11.III.53, H.W. Koepcke leg., SMF RII 9726; idem, 1 female &amp; 2 juv. paratypes of <italic><tp:taxon-name>Praelibitia titicaca</tp:taxon-name></italic>, SMF RII 9727.</p></tp:treatment-sec><tp:treatment-sec sec-type="Description"><title>Description.</title><p>Male (holotype; SMF RII 7736/112). Measurements: carapace maximum length 1.8; carapace maximum width 2.1; dorsal scutum maximum length 4.6; dorsal scutum maximum width 4.1; femur IV length 3.1; legs I–IV length 6.8; 10.9; 9.9; 13.9. Dorsum (<xref ref-type="fig" rid="F1">Fig. 1A, C, D</xref>): dorsal scutum shape type gamma (<xref ref-type="bibr" rid="B9">Kury et al. 2007</xref>), flattened, granulated, widest at scutal area II. Paracheliceral projections not conspicuous, rounded. Anterior margin of dorsal scutum with three enlarged and fused together tubercles on each corner. Ocularium domed (without median depression), narrow (around a fifth of carapace width), densely minute-tuberculate. Lateral margin of dorsal scutum with less granules than scutal areas. Scutal grooves I–V clearly visible, delimiting four scutal areas. Scutal areas I–IV unarmed, I divided by a longitudinal groove. Posterior margin of dorsal scutum with a row of 14 conical, enlarged tubercles. Free tergites I–III granulated, each with a row of 11, 9 and 10 conical, enlarged minute tubercles, respectively. Anal opercle with anterior row of 6 and a group of 16 tubercles. Venter (<xref ref-type="fig" rid="F1">Fig. 1B</xref>): coxae I–IV granulated, distal half of coxae I, distal posterior of coxae II–III with enlarged tubercles. Posterior margin fused to the stigmatic area slightly concave. Mesotergal sternites each with a row of minute tubercles. Anal opercle with one anterior and one posterior row of tubercles. Chelicera (<xref ref-type="fig" rid="F1">Fig. 1A</xref>): not swollen. Bulla dorsally covered by tubercles. Movable and fixed fingers each with 4 tooth. Pedipalps (<xref ref-type="fig" rid="F1">Fig. 1E–G</xref>): trochanter with three ventral tubercles. Femur moderately flattened, not projected dorsally, with five dorsal wide tubercles, four ventral tubercles (subdistal one largest). Tibia spatulate, moderately projected ventrally, tibia–tarsus with lateral setae. Legs (<xref ref-type="fig" rid="F1">Figs 1A</xref>, <xref ref-type="fig" rid="F2">2</xref>, <xref ref-type="fig" rid="F3">3A–E</xref>): coxa I with one prolateral apophysis, this blunt, large and one retrolateral bifid apophysis; II with one prolateral apophysis, this large, obliterating ozopore and curved frontwards and one retrolateral apophysis, this fused with prolateral apophysis of coxa III; III with one prolateral, one retrolateral apophyses; IV anteriorly with a shoulder-like shape in dorsal view, reaching scutal groove IV, densely granulated, one prolateral apical apophysis with capitate apex directed backwards, on<!--PageBreak--><!--PageBreak-->e retrolateral apical large tubercle. Trochanters I–IV granulate; I–II with two retrolateral enlarged tubercles; III with one retrolateral enlarged tubercle; IV retrolaterally with a median apophysis, this conical, its length half of the podomere width, one submedian and one apical enlarged tubercles. Femora and tibiae I–IV tuberculate and roughly arranged in longitudinal rows. Femora III–IV slightly curved, with two ventral rows of tubercles slightly increasing in size apicad, more conspicuous in femur III. Tibia–metatarsus IV ventrally with enlarged tubercles. Tarsi I with globose and short tarsomeres; III–IV with smooth claws, short tarsal process (around a fifth of tarsal claw length). Tarsal formula: 5(3), 5–6(3), 5, 5. Penis (<xref ref-type="fig" rid="F3">Fig. 3F, G</xref>): glans elongated, covering most of stylus dorsally. Stylus with inflated apex and thin projections in distal margin dorsoventrally. Ventral plate rectangular, thick, with two pairs of curved distal setae, one pair of straight submedian setae, two pairs of basal setae (the basalmost one shortest), two pairs of very small setae (placed between the main groups of setae on the left or between submedian and basal group of setae on the right).</p><p>Female (holotype of <italic><tp:taxon-name>Praelibitia titicaca</tp:taxon-name></italic>; SMF RII 9726). Measurements: carapace maximum length 1.8.; carapace maximum width 2.0; dorsal scutum maximum length 5.2; dorsal scutum maximum width 4.3; femur IV length 3.1; leg I–IV length 7.2; 10.9; 9.4; 12.9. Dorsum: dorsal scutum shape type alpha, wider at scutal groove II, narrowed at scutal area III. Posterior margin of dorsal scutum and free tergites I–III each with a row of 13, 9, 11 and 10 conical, enlarged tubercles, respectively. Legs: coxa IV only visible apically (in dorsal view), reaching groove III, with prolateral apical apophysis shorter than male. Trochanters I–IV without enlarged tubercles or apophyses. Femur and tibia–metatarsus IV ventrally with tubercles of similar size. Tarsal formula: 5(3), 5(3), 5, 5.</p></tp:treatment-sec><tp:treatment-sec sec-type="Remarks"><title>Remarks.</title><p><italic><tp:taxon-name>Platygyndes titicaca</tp:taxon-name></italic> possesses the moderately flattened pedipalpal femora which are not projected dorsally and the moderated, laterally flattened pedipalpal tibia compared to the spoon-shaped (flattened and concave) in the majority of cosmetids; besides, it has the unusually well-marked scutal grooves I–V. These unusual features might have led Roewer to assign it to the <tp:taxon-name>Gonyleptidae</tp:taxon-name>, <tp:taxon-name>Pachylinae</tp:taxon-name>. It is worth mentioning that the male genitalia of <italic><tp:taxon-name>Platygyndes titicaca</tp:taxon-name></italic> are undoubtedly of the cosmetid groundplan, not of that of the <tp:taxon-name>Gonyleptidae</tp:taxon-name>. We have examined the Andean material deposited in the SMF and realized that <italic><tp:taxon-name>Praelibitia titicaca</tp:taxon-name></italic> described from a female was also collected close to the type locality of the monotypic <italic><tp:taxon-name>Platygyndes</tp:taxon-name></italic>. Considering the sexual dimorphism in cosmetids, the general body shape, ocularium and pedipalpal shape, dorsal scutum ornamentation and the remaining colour pattern, we have conclude that both names are synonyms. Thus the same species was classified by Roewer in different families, indicating once more that the Roewerian system of Opiliones is hardly reliable.</p><fig id="F1" position="float" orientation="portrait"><label>Figure 1.</label><caption><p><italic><tp:taxon-name>Platygyndes titicaca</tp:taxon-name></italic> Roewer. Male (holotype): <bold>A</bold> habitus, dorsal view <bold>B</bold> ditto, ventral view  <bold>D</bold> ditto, right lateral view <bold>C</bold> ocularium, anterior view <bold>E</bold> left pedipalp, dorsal view <bold>F</bold> ditto, ventral view <bold>G</bold> retrolateral view <bold>A, B, D</bold> at the same scale <bold>E–G</bold> at the same scale. Scale bar 1 mm except for <bold>C</bold> which is 0.5 mm.</p></caption><graphic xmlns:xlink="http://www.w3.org/1999/xlink" xlink:href="ZooKeys-143-001-g001.jpg" position="float" orientation="portrait" xlink:type="simple"/></fig><fig id="F2" position="float" orientation="portrait"><label>Figure 2.</label><caption><p><italic><tp:taxon-name>Platygyndes titicaca</tp:taxon-name></italic> Roewer. Male (holotype): Right leg IV <bold>A</bold> dorsal view <bold>B</bold>, prolateral view <bold>C</bold> ventral view. Scale bar: 1 mm.</p></caption><graphic xmlns:xlink="http://www.w3.org/1999/xlink" xlink:href="ZooKeys-143-001-g002.jpg" position="float" orientation="portrait" xlink:type="simple"/></fig><fig id="F3" position="float" orientation="portrait"><label>Figure 3.</label><caption><p><italic><tp:taxon-name>Platygyndes titicaca</tp:taxon-name></italic> Roewer. Male (holotype): <bold>A</bold> right trochanter IV, dorsal view <bold>B</bold> ditto, ventral view <bold>C</bold> right tarsomeres I, retrolateral view <bold>D</bold> distalmost right tarsomere IV, prolateral view <bold>E</bold> right femur III, ventral view <bold>F</bold> penis, dorsal view <bold>G</bold> ditto, right lateral view <bold>A, B</bold> at the same scale <bold>F–G</bold> at the same scale. Scale bars <bold>A–E</bold> 1 mm <bold>F, G</bold> 0.1 mm.</p></caption><graphic xmlns:xlink="http://www.w3.org/1999/xlink" xlink:href="ZooKeys-143-001-g003.jpg" position="float" orientation="portrait" xlink:type="simple"/></fig></tp:treatment-sec><ref-list><ref id="B18"><mixed-citation xmlns:xlink="http://www.w3.org/1999/xlink" xlink:type="simple"><person-group><name name-style="western"><surname>Soares</surname><given-names>BAM</given-names></name><name name-style="western"><surname>Soares</surname><given-names>HEM</given-names></name></person-group> (<year>1954</year>)<article-title> Monografia dos gêneros de opiliões neotrópicos III.</article-title><source>Arquivos de Zoologia do Estado de São Paulo, São Paulo </source><volume>8</volume> (<issue>9</issue>): <fpage>225</fpage>-<lpage>302</lpage>.</mixed-citation></ref><ref id="B1"><mixed-citation xmlns:xlink="http://www.w3.org/1999/xlink" xlink:type="simple"><person-group><name name-style="western"><surname>Acosta</surname><given-names>LE</given-names></name></person-group> (<year>1996</year>)<source> Die Typus-Exemplare der von Carl-Friedrich Roewer beschriebenen Pachylinae (Arachnida: Opiliones: Gonyleptidae). Senckenbergiana biologica 76 (1/2): 209–225.</source></mixed-citation></ref><ref id="B8"><mixed-citation xmlns:xlink="http://www.w3.org/1999/xlink" xlink:type="simple"><person-group><name name-style="western"><surname>Kury</surname><given-names>AB</given-names></name></person-group> (<year>2003</year>)<article-title> Annotated catalogue of the Laniatores of the New World (Arachnida, Opiliones). Revista Ibérica de Aracnología vol. esp.</article-title><source>monográfico n<sup>o</sup></source><volume>1</volume>: <fpage>5</fpage>-<lpage>337</lpage>.</mixed-citation></ref><ref id="B15"><mixed-citation xmlns:xlink="http://www.w3.org/1999/xlink" xlink:type="simple"><person-group><name name-style="western"><surname>Roewer</surname><given-names>CF</given-names></name></person-group> (<year>1943</year>)<article-title> Über Gonyleptiden. Weitere Weberknechte (Arachn., Opil.) XI.</article-title><source>Senckenbergiana </source><volume>26</volume>(<issue>1–3</issue>): <fpage>12</fpage>-<lpage>68</lpage>.</mixed-citation></ref><ref id="B9"><mixed-citation xmlns:xlink="http://www.w3.org/1999/xlink" xlink:type="simple"><person-group><name name-style="western"><surname>Kury</surname><given-names>AB</given-names></name><name name-style="western"><surname>Pinto-da-Rocha</surname><given-names>R</given-names></name></person-group> (<year>2007</year>)<article-title> Cosmetidae.</article-title> In: <person-group><name name-style="western"><surname>Machado</surname><given-names>G</given-names></name><name name-style="western"><surname>Pinto-da-Rocha</surname><given-names>R</given-names></name><name name-style="western"><surname>Giribet</surname><given-names>G</given-names></name></person-group> (<role>Eds</role>). <issue-title>Harvestmen, the biology of Opiliones.</issue-title><source>Harvard University Press, Cambridge, Massachusetts and London</source>: <fpage>182</fpage>-<lpage>185</lpage>.</mixed-citation></ref></ref-list></tp:taxon-treatment>
